# Supplementary material for: TTG2-regulated development is related to expression of putative AUXIN RESPONSE FACTOR genes in tobacco
Source: BMC Genomics. 2013 Nov 20;14(1):806. doi: 10.1186/1471-2164-14-806 (PMC4046668; doi:10.1186/1471-2164-14-806)
Supplement: Supplementary file 3 — Additional file 3: Table S1: Genes identified in the tobacco transcriptome and annotated as putative ARF genes by searches against seven databases. (XLS 98 KB) [file 12864_2013_5526_MOESM3_ESM.xls]

## Sheet: Sheet1
Additional file 3: Table S1. Genes identified in the tobacco transcriptome and annotated as ARF candidates by searches against seven databases
Genes	Gene Length	NR Hit1_GI	NR Hit1_ID	NR Hit1_score	NR Hit1_eValue	NR Hit1_description	NR Hit2_GI	NR Hit2_ID	NR Hit2_score	NR Hit2_eValue	NR Hit2_description	NR Hit3_GI	NR Hit3_ID	NR Hit3_score	NR Hit3_eValue	NR Hit3_description	NR Hit4_GI	NR Hit4_ID	NR Hit4_score	NR Hit4_eValue	NR Hit4_description	NR Hit5_GI	NR Hit5_ID	NR Hit5_score	NR Hit5_eValue	NR Hit5_description	NR Hit6_GI	NR Hit6_ID	NR Hit6_score	NR Hit6_eValue	NR Hit6_description	NR Hit7_GI	NR Hit7_ID	NR Hit7_score	NR Hit7_eValue	NR Hit7_description	NR Hit8_GI	NR Hit8_ID	NR Hit8_score	NR Hit8_eValue	NR Hit8_description	NR Hit9_GI	NR Hit9_ID	NR Hit9_score	NR Hit9_eValue	NR Hit9_description	NR Hit10_GI	NR Hit10_ID	NR Hit10_score
comp1238_c0	440	341657336	ADN92995.2	543	5.08956e-65	auxin response factor ARF16 [Ipomoea nil]	337273025	AEI70250.1	541	8.09624e-63	auxin response factor 10 [Solanum lycopersicum]	350537209	NP_001234796.1	537	3.48386e-62	auxin response factor 10 [Solanum lycopersicum] >gi|300676100|gb|ADK26472.1| auxin response factor 10 [Solanum lycopersicum]	224097892	XP_002311089.1	521	4.13365e-60	predicted protein [Populus trichocarpa] >gi|222850909|gb|EEE88456.1| predicted protein [Populus trichocarpa]	297746266	CBI16322.3	509	4.03923e-59	unnamed protein product [Vitis vinifera]	255586869	XP_002534044.1	506	2.42097e-58	Auxin response factor, putative [Ricinus communis] >gi|223525942|gb|EEF28340.1| Auxin response factor, putative [Ricinus communis]	356533969	XP_003535530.1	506	3.40996e-58	PREDICTED: auxin response factor 18-like [Glycine max]	296086012	CBI31453.3	505	3.41423e-58	unnamed protein product [Vitis vinifera]	297741605	CBI32737.3	498	2.78871e-57	unnamed protein product [Vitis vinifera]	224113039	XP_002316370.1	500
comp19484_c2	884	350539842	NP_001234545.1	1131	8.52622e-145	auxin response factor 5 [Solanum lycopersicum] >gi|300253180|gb|ADJ96592.1| auxin response factor 5 [Solanum lycopersicum] >gi|310697420|gb|ADP06665.1| auxin response factor 5 [Solanum lycopersicum]	302142628	CBI19831.3	912	1.54698e-112	unnamed protein product [Vitis vinifera]	359492209	XP_003634381.1	912	1.67732e-112	PREDICTED: auxin response factor 5-like isoform 1 [Vitis vinifera]	359492211	XP_003634382.1	913	2.11894e-112	PREDICTED: auxin response factor 5-like isoform 2 [Vitis vinifera]	27450533	AAO14628.1	897	4.91762e-110	hypothetical transcription factor [Prunus persica]	255538886	XP_002510508.1	857	3.07458e-104	Auxin response factor, putative [Ricinus communis] >gi|223551209|gb|EEF52695.1| Auxin response factor, putative [Ricinus communis]	356564347	XP_003550416.1	835	3.29076e-101	PREDICTED: auxin response factor 5-like [Glycine max]	356552071	XP_003544394.1	830	1.91828e-100	PREDICTED: auxin response factor 5-like [Glycine max]	312282955	BAJ34343.1	774	1.30346e-92	unnamed protein product [Thellungiella halophila]	297844950	XP_002890356.1	754
comp26539_c0	1191	350536075	NP_001234740.1	218	1.88762e-16	auxin response factor 19 [Solanum lycopersicum] >gi|298570957|gb|ADI87602.1| auxin response factor 19 [Solanum lycopersicum] >gi|307091363|gb|ADN28050.1| auxin response factor 19 [Solanum lycopersicum]	356520887	XP_003529091.1	210	1.90106e-15	PREDICTED: auxin response factor 25-like [Glycine max]	147857971	CAN80371.1	208	3.3951e-15	hypothetical protein VITISV_014723 [Vitis vinifera]	297736017	CBI24055.3	208	3.4857e-15	unnamed protein product [Vitis vinifera]	359484941	XP_002266603.2	208	3.84533e-15	PREDICTED: auxin response factor 5-like [Vitis vinifera]	255557566	XP_002519813.1	202	2.39173e-14	Auxin response factor, putative [Ricinus communis] >gi|223541052|gb|EEF42609.1| Auxin response factor, putative [Ricinus communis]	356496641	XP_003517174.1	201	3.4037e-14	PREDICTED: auxin response factor 6-like [Glycine max]	357138654	XP_003570905.1	199	6.08797e-14	PREDICTED: auxin response factor 5-like [Brachypodium distachyon]	242094110	XP_002437545.1	194	2.282e-13	hypothetical protein SORBIDRAFT_10g029130 [Sorghum bicolor] >gi|241915768|gb|EER88912.1| hypothetical protein SORBIDRAFT_10g029130 [Sorghum bicolor]	242063990	XP_002453284.1	193
comp30272_c0	860	147806415	CAN76549.1	600	3.01479e-73	hypothetical protein VITISV_031905 [Vitis vinifera]	350536917	NP_001234783.1	577	4.42584e-65	auxin response factor 8 [Solanum lycopersicum] >gi|154550159|gb|ABS83388.1| auxin response factor 8 [Solanum lycopersicum]	350539862	NP_001234552.1	576	6.71072e-65	auxin response factor 8-1 [Solanum lycopersicum] >gi|302035373|gb|ADK92393.1| auxin response factor 8-1 [Solanum lycopersicum]	297738133	CBI27334.3	557	2.13161e-64	unnamed protein product [Vitis vinifera]	402746980	AFQ94050.1	565	1.58455e-63	auxin response factor 1 [Camellia sinensis]	255570473	XP_002526195.1	565	2.06636e-63	Auxin response factor, putative [Ricinus communis] >gi|223534499|gb|EEF36199.1| Auxin response factor, putative [Ricinus communis]	381149271	AFF60411.1	561	7.94867e-63	auxin response factor 8 [Nicotiana tabacum]	356539752	XP_003538358.1	558	1.66265e-62	PREDICTED: auxin response factor 8-like [Glycine max]	359476473	XP_002266678.2	557	2.37837e-62	PREDICTED: auxin response factor 8-like [Vitis vinifera]	356553218	XP_003544955.1	555
comp31238_c0	532	296278602	ADH04265.1	466	2.24247e-51	ARF1 [Nicotiana benthamiana]	222539816	ACM66271.1	410	1.37253e-43	ARF8 [Solanum melongena]	302030878	ADK91822.1	393	2.80989e-41	auxin response factor 6 [Solanum lycopersicum]	350539495	NP_001234663.1	393	3.01894e-41	auxin response factor 6 [Solanum lycopersicum] >gi|294652034|gb|ACU30063.2| auxin response factor 6 [Solanum lycopersicum]	224062579	XP_002300855.1	294	4.29618e-30	predicted protein [Populus trichocarpa] >gi|222842581|gb|EEE80128.1| predicted protein [Populus trichocarpa]	297740767	CBI30949.3	289	7.17669e-30	unnamed protein product [Vitis vinifera]	359485334	XP_002282830.2	304	3.93883e-29	PREDICTED: auxin response factor 6-like [Vitis vinifera]	224056403	XP_002298839.1	303	5.09766e-29	predicted protein [Populus trichocarpa] >gi|222846097|gb|EEE83644.1| predicted protein [Populus trichocarpa]	224103213	XP_002334077.1	282	1.03059e-28	predicted protein [Populus trichocarpa] >gi|222869513|gb|EEF06644.1| predicted protein [Populus trichocarpa]	118486652	ABK95163.1	298
comp31531_c0	3884	359479836	XP_002270286.2	951	1.01816e-140	PREDICTED: auxin response factor 23-like [Vitis vinifera]	296086637	CBI32272.3	950	1.24381e-140	unnamed protein product [Vitis vinifera]	224128584	XP_002320368.1	946	7.93513e-113	predicted protein [Populus trichocarpa] >gi|222861141|gb|EEE98683.1| predicted protein [Populus trichocarpa]	356503887	XP_003520732.1	799	2.7619e-108	PREDICTED: auxin response factor 7-like, partial [Glycine max]	14190369	AAK55665.1	936	9.30157e-108	AT5g62000/mtg10_20 [Arabidopsis thaliana] >gi|24111405|gb|AAN46837.1| At5g62000/mtg10_20 [Arabidopsis thaliana]	225425242	XP_002268849.1	933	2.00599e-106	PREDICTED: auxin response factor 2-like [Vitis vinifera]	62319853	BAD93891.1	938	3.4935e-106	ARF1-binding protein [Arabidopsis thaliana] >gi|62319857|dbj|BAD93897.1| ARF1-binding protein [Arabidopsis thaliana] >gi|62319897|dbj|BAD93959.1| ARF1-binding protein [Arabidopsis thaliana]	30697610	NP_851244.1	937	4.09331e-106	auxin response factor 2 [Arabidopsis thaliana] >gi|30697612|ref|NP_201006.2| auxin response factor 2 [Arabidopsis thaliana] >gi|42573768|ref|NP_974980.1| auxin response factor 2 [Arabidopsis thaliana] >gi|46395940|sp|Q94JM3.2|ARFB_ARATH RecName: Full=Auxin response factor 2; AltName: Full=ARF1-binding protein; Short=ARF1-BP; AltName: Full=Protein MEGAINTEGUMENTA >gi|10176918|dbj|BAB10162.1| auxin…	62319903	BAD93968.1	937	4.60976e-106	ARF1-binding protein [Arabidopsis thaliana]	334188562	NP_001190591.1	937
comp38086_c0	2165	24785191	BAC23059.1	1272	1.04185e-162	hypothetical protein [Nicotiana tabacum]	310697414	ADP06662.1	895	2.46268e-109	auxin response factor 13-1 [Solanum lycopersicum]	353703790	NP_001238801.1	895	5.58564e-109	auxin response factor 13 [Solanum lycopersicum] >gi|310697412|gb|ADP06661.1| auxin response factor 13 [Solanum lycopersicum]	297742361	CBI34510.3	800	9.17417e-93	unnamed protein product [Vitis vinifera]	359473930	XP_002265162.2	800	1.37802e-92	PREDICTED: auxin response factor 9-like [Vitis vinifera]	350539990	NP_001234602.1	760	4.85871e-90	auxin response factor 12 [Solanum lycopersicum] >gi|310697410|gb|ADP06660.1| auxin response factor 12 [Solanum lycopersicum]	356520917	XP_003529106.1	780	5.18844e-90	PREDICTED: auxin response factor 9-like [Glycine max]	255555629	XP_002518850.1	780	1.22904e-89	hypothetical protein RCOM_1311830 [Ricinus communis] >gi|223541837|gb|EEF43383.1| hypothetical protein RCOM_1311830 [Ricinus communis]	224072228	XP_002303662.1	766	5.81944e-89	predicted protein [Populus trichocarpa] >gi|222841094|gb|EEE78641.1| predicted protein [Populus trichocarpa]	297745485	CBI40565.3	764
comp38146_c2	259	350536075	NP_001234740.1	488	2.49381e-55	auxin response factor 19 [Solanum lycopersicum] >gi|298570957|gb|ADI87602.1| auxin response factor 19 [Solanum lycopersicum] >gi|307091363|gb|ADN28050.1| auxin response factor 19 [Solanum lycopersicum]	350540000	NP_001234605.1	397	5.86013e-43	auxin response factor 19-1 [Solanum lycopersicum] >gi|310697416|gb|ADP06663.1| auxin response factor 19-1 [Solanum lycopersicum]	47496694	BAD19062.1	381	8.67186e-41	auxin response factor 2 [Cucumis sativus]	73697836	AAZ81522.1	363	2.2181e-38	auxin response factor 2 [Gossypium arboreum]	356527714	XP_003532453.1	360	5.12114e-38	PREDICTED: auxin response factor 25-like [Glycine max]	356511421	XP_003524425.1	336	8.50618e-35	PREDICTED: auxin response factor 25-like [Glycine max]	297850306	XP_002893034.1	330	5.86434e-34	hypothetical protein ARALYDRAFT_335174 [Arabidopsis lyrata subsp. lyrata] >gi|297338876|gb|EFH69293.1| hypothetical protein ARALYDRAFT_335174 [Arabidopsis lyrata subsp. lyrata]	147857971	CAN80371.1	330	6.52587e-34	hypothetical protein VITISV_014723 [Vitis vinifera]	356520887	XP_003529091.1	330	7.02306e-34	PREDICTED: auxin response factor 25-like [Glycine max]	297736017	CBI24055.3	329
comp39443_c0	2231	350536255	NP_001234237.1	1804	0	auxin response factor 17 [Solanum lycopersicum] >gi|313509556|gb|ADR66030.1| auxin response factor 17 [Solanum lycopersicum]	255545568	XP_002513844.1	1540	0	Auxin response factor, putative [Ricinus communis] >gi|223546930|gb|EEF48427.1| Auxin response factor, putative [Ricinus communis]	359492813	XP_002284328.2	1340	2.28795e-173	PREDICTED: LOW QUALITY PROTEIN: auxin response factor 17-like [Vitis vinifera]	357461711	XP_003601137.1	1269	9.1699e-163	Auxin response factor [Medicago truncatula] >gi|355490185|gb|AES71388.1| Auxin response factor [Medicago truncatula]	15810291	AAL07033.1	1264	4.19007e-162	auxin response factor ARF17 [Arabidopsis thaliana]	18411720	NP_565161.1	1263	6.80076e-162	auxin response factor 17 [Arabidopsis thaliana] >gi|46576532|sp|Q84WU6.1|ARFQ_ARATH RecName: Full=Auxin response factor 17 >gi|27754249|gb|AAO22578.1| auxin response factor ARF17 [Arabidopsis thaliana] >gi|332197913|gb|AEE36034.1| auxin response factor 17 [Arabidopsis thaliana]	12323297	AAG51629.1	1263	9.77451e-162	putative auxin response factor; 79762-82020 [Arabidopsis thaliana]	147843289	CAN80533.1	1239	8.27717e-158	hypothetical protein VITISV_030510 [Vitis vinifera]	297839643	XP_002887703.1	1231	2.55883e-157	hypothetical protein ARALYDRAFT_895674 [Arabidopsis lyrata subsp. lyrata] >gi|297333544|gb|EFH63962.1| hypothetical protein ARALYDRAFT_895674 [Arabidopsis lyrata subsp. lyrata]	6573757	AAF17677.1	1188
comp40625_c0	2967	296278602	ADH04265.1	3859	0	ARF1 [Nicotiana benthamiana]	222539816	ACM66271.1	3631	0	ARF8 [Solanum melongena]	350539495	NP_001234663.1	3019	0	auxin response factor 6 [Solanum lycopersicum] >gi|294652034|gb|ACU30063.2| auxin response factor 6 [Solanum lycopersicum]	302030878	ADK91822.1	2960	0	auxin response factor 6 [Solanum lycopersicum]	118486652	ABK95163.1	2766	0	unknown [Populus trichocarpa]	356501413	XP_003519519.1	2726	0	PREDICTED: auxin response factor 6-like [Glycine max]	356554039	XP_003545357.1	2724	0	PREDICTED: auxin response factor 6-like [Glycine max]	302143499	CBI22060.3	2694	0	unnamed protein product [Vitis vinifera]	225443952	XP_002279808.1	2650	0	PREDICTED: auxin response factor 6-like [Vitis vinifera]	302398563	ADL36576.1	2596
comp41729_c1	464	297745485	CBI40565.3	249	2.47859e-22	unnamed protein product [Vitis vinifera]	359489584	XP_002264072.2	250	2.48633e-22	PREDICTED: auxin response factor 18-like [Vitis vinifera]	359473930	XP_002265162.2	228	1.67959e-19	PREDICTED: auxin response factor 9-like [Vitis vinifera]	297742361	CBI34510.3	228	2.02894e-19	unnamed protein product [Vitis vinifera]	255564663	XP_002523326.1	222	1.14089e-18	Auxin response factor, putative [Ricinus communis] >gi|223537414|gb|EEF39042.1| Auxin response factor, putative [Ricinus communis]	255555629	XP_002518850.1	217	6.24735e-18	hypothetical protein RCOM_1311830 [Ricinus communis] >gi|223541837|gb|EEF43383.1| hypothetical protein RCOM_1311830 [Ricinus communis]	356567961	XP_003552183.1	207	1.29344e-16	PREDICTED: auxin response factor 9-like [Glycine max]	357469307	XP_003604938.1	193	7.13829e-15	Auxin response factor [Medicago truncatula] >gi|355505993|gb|AES87135.1| Auxin response factor [Medicago truncatula]	356496084	XP_003516900.1	193	8.6238e-15	PREDICTED: auxin response factor 9-like [Glycine max]	356504356	XP_003520962.1	193
comp41729_c2	2384	359489584	XP_002264072.2	2234	0	PREDICTED: auxin response factor 18-like [Vitis vinifera]	302398561	ADL36575.1	1972	0	ARF domain class transcription factor [Malus x domestica]	297742361	CBI34510.3	1955	0	unnamed protein product [Vitis vinifera]	359473930	XP_002265162.2	1937	0	PREDICTED: auxin response factor 9-like [Vitis vinifera]	255555629	XP_002518850.1	1906	0	hypothetical protein RCOM_1311830 [Ricinus communis] >gi|223541837|gb|EEF43383.1| hypothetical protein RCOM_1311830 [Ricinus communis]	255564663	XP_002523326.1	1845	0	Auxin response factor, putative [Ricinus communis] >gi|223537414|gb|EEF39042.1| Auxin response factor, putative [Ricinus communis]	356522502	XP_003529885.1	1843	0	PREDICTED: auxin response factor 7-like [Glycine max]	356560266	XP_003548414.1	1833	0	PREDICTED: auxin response factor 7-like [Glycine max]	356496084	XP_003516900.1	1799	0	PREDICTED: auxin response factor 9-like [Glycine max]	356504356	XP_003520962.1	1789
comp42904_c0	2969	381149271	AFF60411.1	3210	0	auxin response factor 8 [Nicotiana tabacum]	350539862	NP_001234552.1	2804	0	auxin response factor 8-1 [Solanum lycopersicum] >gi|302035373|gb|ADK92393.1| auxin response factor 8-1 [Solanum lycopersicum]	350536917	NP_001234783.1	2669	0	auxin response factor 8 [Solanum lycopersicum] >gi|154550159|gb|ABS83388.1| auxin response factor 8 [Solanum lycopersicum]	161579976	ABN10955.2	2423	0	auxin response factor 8 [Ipomoea nil]	359476473	XP_002266678.2	2334	0	PREDICTED: auxin response factor 8-like [Vitis vinifera]	402746980	AFQ94050.1	2268	0	auxin response factor 1 [Camellia sinensis]	356500980	XP_003519308.1	2254	0	PREDICTED: auxin response factor 8-like [Glycine max]	224079698	XP_002305917.1	2223	0	predicted protein [Populus trichocarpa] >gi|222848881|gb|EEE86428.1| predicted protein [Populus trichocarpa]	356553218	XP_003544955.1	2219	0	PREDICTED: auxin response factor 8-like [Glycine max]	357491655	XP_003616115.1	2211
comp15074_c0	296	350536917	NP_001234783.1	477	2.30719e-54	auxin response factor 8 [Solanum lycopersicum] >gi|154550159|gb|ABS83388.1| auxin response factor 8 [Solanum lycopersicum]	381149271	AFF60411.1	414	1.96866e-45	auxin response factor 8 [Nicotiana tabacum]	350539862	NP_001234552.1	388	8.17764e-42	auxin response factor 8-1 [Solanum lycopersicum] >gi|302035373|gb|ADK92393.1| auxin response factor 8-1 [Solanum lycopersicum]	161579976	ABN10955.2	372	1.01746e-39	auxin response factor 8 [Ipomoea nil]	297738133	CBI27334.3	317	5.89564e-33	unnamed protein product [Vitis vinifera]	356500980	XP_003519308.1	321	1.24526e-32	PREDICTED: auxin response factor 8-like [Glycine max]	359476473	XP_002266678.2	317	3.80205e-32	PREDICTED: auxin response factor 8-like [Vitis vinifera]	356553218	XP_003544955.1	310	3.18104e-31	PREDICTED: auxin response factor 8-like [Glycine max]	356569910	XP_003553137.1	300	8.23164e-30	PREDICTED: auxin response factor 8-like [Glycine max]	402746980	AFQ94050.1	299
comp153585_c0	206	337273025	AEI70250.1	228	9.70339e-21	auxin response factor 10 [Solanum lycopersicum]	350537209	NP_001234796.1	228	9.70339e-21	auxin response factor 10 [Solanum lycopersicum] >gi|300676100|gb|ADK26472.1| auxin response factor 10 [Solanum lycopersicum]	224113039	XP_002316370.1	227	1.22218e-20	predicted protein [Populus trichocarpa] >gi|222865410|gb|EEF02541.1| predicted protein [Populus trichocarpa]	357453951	XP_003597256.1	227	1.53381e-20	Auxin response factor [Medicago truncatula] >gi|355486304|gb|AES67507.1| Auxin response factor [Medicago truncatula]	255556996	XP_002519531.1	223	5.59987e-20	Auxin response factor, putative [Ricinus communis] >gi|223541394|gb|EEF42945.1| Auxin response factor, putative [Ricinus communis]	356539348	XP_003538160.1	218	2.85603e-19	PREDICTED: auxin response factor 18-like [Glycine max]	356543474	XP_003540185.1	216	4.23989e-19	PREDICTED: auxin response factor 18-like [Glycine max]	224097892	XP_002311089.1	216	4.43136e-19	predicted protein [Populus trichocarpa] >gi|222850909|gb|EEE88456.1| predicted protein [Populus trichocarpa]	224069455	XP_002326354.1	214	7.74632e-19	predicted protein [Populus trichocarpa] >gi|222833547|gb|EEE72024.1| predicted protein [Populus trichocarpa]	297798970	XP_002867369.1	214
comp19484_c1	1301	350539842	NP_001234545.1	2145	0	auxin response factor 5 [Solanum lycopersicum] >gi|300253180|gb|ADJ96592.1| auxin response factor 5 [Solanum lycopersicum] >gi|310697420|gb|ADP06665.1| auxin response factor 5 [Solanum lycopersicum]	255538886	XP_002510508.1	1938	0	Auxin response factor, putative [Ricinus communis] >gi|223551209|gb|EEF52695.1| Auxin response factor, putative [Ricinus communis]	359492211	XP_003634382.1	1934	0	PREDICTED: auxin response factor 5-like isoform 2 [Vitis vinifera]	27450533	AAO14628.1	1920	0	hypothetical transcription factor [Prunus persica]	302142628	CBI19831.3	1914	0	unnamed protein product [Vitis vinifera]	359492209	XP_003634381.1	1903	0	PREDICTED: auxin response factor 5-like isoform 1 [Vitis vinifera]	356564347	XP_003550416.1	1886	0	PREDICTED: auxin response factor 5-like [Glycine max]	356552071	XP_003544394.1	1853	0	PREDICTED: auxin response factor 5-like [Glycine max]	10086486	AAG12546.1	1839	0	IAA24 [Arabidopsis thaliana]	15223692	NP_173414.1	1842
comp2000_c0	392	206572097	ACI13681.1	379	1.64555e-40	putative auxin response factor ARF16 [Malus x domestica]	356537563	XP_003537296.1	334	3.01749e-34	PREDICTED: auxin response factor 18-like [Glycine max]	255556996	XP_002519531.1	333	4.55913e-34	Auxin response factor, putative [Ricinus communis] >gi|223541394|gb|EEF42945.1| Auxin response factor, putative [Ricinus communis]	224069455	XP_002326354.1	304	5.55826e-30	predicted protein [Populus trichocarpa] >gi|222833547|gb|EEE72024.1| predicted protein [Populus trichocarpa]	225439992	XP_002281486.1	282	4.10633e-27	PREDICTED: auxin response factor 18-like [Vitis vinifera]	224140191	XP_002323468.1	274	6.33723e-26	predicted protein [Populus trichocarpa] >gi|222868098|gb|EEF05229.1| predicted protein [Populus trichocarpa]	356570756	XP_003553551.1	251	7.66585e-23	PREDICTED: auxin response factor 18-like [Glycine max]	296086012	CBI31453.3	233	1.64604e-20	unnamed protein product [Vitis vinifera]	147834267	CAN63853.1	233	1.80179e-20	hypothetical protein VITISV_024151 [Vitis vinifera]	225449038	XP_002273590.1	233
comp218520_c0	248	255556996	XP_002519531.1	343	3.20989e-36	Auxin response factor, putative [Ricinus communis] >gi|223541394|gb|EEF42945.1| Auxin response factor, putative [Ricinus communis]	224140191	XP_002323468.1	339	1.05059e-35	predicted protein [Populus trichocarpa] >gi|222868098|gb|EEF05229.1| predicted protein [Populus trichocarpa]	350537067	NP_001234790.1	331	1.24989e-35	auxin response factor 14 [Solanum lycopersicum] >gi|310697418|gb|ADP06664.1| auxin response factor 14 [Solanum lycopersicum]	206572097	ACI13681.1	335	4.76292e-35	putative auxin response factor ARF16 [Malus x domestica]	224069455	XP_002326354.1	329	3.03432e-34	predicted protein [Populus trichocarpa] >gi|222833547|gb|EEE72024.1| predicted protein [Populus trichocarpa]	224113039	XP_002316370.1	328	3.35579e-34	predicted protein [Populus trichocarpa] >gi|222865410|gb|EEF02541.1| predicted protein [Populus trichocarpa]	350537209	NP_001234796.1	316	1.67306e-32	auxin response factor 10 [Solanum lycopersicum] >gi|300676100|gb|ADK26472.1| auxin response factor 10 [Solanum lycopersicum]	62633605	AAX89755.1	310	1.84728e-32	putative auxin response factor 10 [Gossypium raimondii]	224097892	XP_002311089.1	314	3.27056e-32	predicted protein [Populus trichocarpa] >gi|222850909|gb|EEE88456.1| predicted protein [Populus trichocarpa]	337273025	AEI70250.1	313
comp23738_c0	238	296086012	CBI31453.3	222	7.11094e-20	unnamed protein product [Vitis vinifera]	147834267	CAN63853.1	222	8.79303e-20	hypothetical protein VITISV_024151 [Vitis vinifera]	225449038	XP_002273590.1	222	9.37894e-20	PREDICTED: auxin response factor 18 [Vitis vinifera]	224113039	XP_002316370.1	222	1.06558e-19	predicted protein [Populus trichocarpa] >gi|222865410|gb|EEF02541.1| predicted protein [Populus trichocarpa]	224097892	XP_002311089.1	208	8.10427e-18	predicted protein [Populus trichocarpa] >gi|222850909|gb|EEE88456.1| predicted protein [Populus trichocarpa]	134103847	ABO60876.1	168	1.88247e-12	auxin response factor 3 [Gossypium hirsutum]	206572097	ACI13681.1	159	3.27494e-11	putative auxin response factor ARF16 [Malus x domestica]	356537563	XP_003537296.1	152	3.0117e-10	PREDICTED: auxin response factor 18-like [Glycine max]	225435334	XP_002282437.1	151	4.12583e-10	PREDICTED: auxin response factor 18-like [Vitis vinifera]	19352051	BAB85919.1	149
comp24631_c0	720	350536917	NP_001234783.1	824	4.1795e-101	auxin response factor 8 [Solanum lycopersicum] >gi|154550159|gb|ABS83388.1| auxin response factor 8 [Solanum lycopersicum]	381149271	AFF60411.1	721	3.01621e-86	auxin response factor 8 [Nicotiana tabacum]	350539862	NP_001234552.1	634	8.49101e-74	auxin response factor 8-1 [Solanum lycopersicum] >gi|302035373|gb|ADK92393.1| auxin response factor 8-1 [Solanum lycopersicum]	359476473	XP_002266678.2	580	3.3725e-66	PREDICTED: auxin response factor 8-like [Vitis vinifera]	118488187	ABK95913.1	561	2.75787e-65	unknown [Populus trichocarpa]	161579976	ABN10955.2	568	1.54696e-64	auxin response factor 8 [Ipomoea nil]	224079698	XP_002305917.1	561	1.26162e-63	predicted protein [Populus trichocarpa] >gi|222848881|gb|EEE86428.1| predicted protein [Populus trichocarpa]	402746980	AFQ94050.1	542	5.20496e-61	auxin response factor 1 [Camellia sinensis]	255570473	XP_002526195.1	506	4.09226e-56	Auxin response factor, putative [Ricinus communis] >gi|223534499|gb|EEF36199.1| Auxin response factor, putative [Ricinus communis]	356539752	XP_003538358.1	493
comp25452_c0	1717	132449787	ABO33637.1	1795	0	auxin response factor, partial [Solanum lycopersicum]	225444647	XP_002276637.1	1350	3.72602e-171	PREDICTED: auxin response factor 19-like [Vitis vinifera]	147770403	CAN69277.1	1351	2.89612e-170	hypothetical protein VITISV_023245 [Vitis vinifera]	255550359	XP_002516230.1	1333	2.37173e-168	Auxin response factor, putative [Ricinus communis] >gi|223544716|gb|EEF46232.1| Auxin response factor, putative [Ricinus communis]	224069204	XP_002326300.1	1305	7.10854e-165	predicted protein [Populus trichocarpa] >gi|222833493|gb|EEE71970.1| predicted protein [Populus trichocarpa]	356530459	XP_003533798.1	1264	4.79118e-158	PREDICTED: uncharacterized protein LOC100804628 [Glycine max]	356556410	XP_003546519.1	1246	1.74373e-155	PREDICTED: uncharacterized protein LOC100815277 [Glycine max]	356565674	XP_003551063.1	1214	1.49646e-150	PREDICTED: uncharacterized protein LOC100816054 [Glycine max]	356547962	XP_003542373.1	1183	4.97679e-146	PREDICTED: uncharacterized protein LOC100805456 [Glycine max]	224142772	XP_002324725.1	1158
comp25452_c1	2103	132449787	ABO33637.1	2138	0	auxin response factor, partial [Solanum lycopersicum]	297738525	CBI27770.3	2022	0	unnamed protein product [Vitis vinifera]	225444647	XP_002276637.1	2029	0	PREDICTED: auxin response factor 19-like [Vitis vinifera]	255550359	XP_002516230.1	2020	0	Auxin response factor, putative [Ricinus communis] >gi|223544716|gb|EEF46232.1| Auxin response factor, putative [Ricinus communis]	356530459	XP_003533798.1	2012	0	PREDICTED: uncharacterized protein LOC100804628 [Glycine max]	357479369	XP_003609970.1	2009	0	Auxin response factor [Medicago truncatula] >gi|355511025|gb|AES92167.1| Auxin response factor [Medicago truncatula]	47496692	BAD19061.1	2001	0	auxin response factor 1 [Cucumis sativus]	224069204	XP_002326300.1	1997	0	predicted protein [Populus trichocarpa] >gi|222833493|gb|EEE71970.1| predicted protein [Populus trichocarpa]	356556410	XP_003546519.1	1994	0	PREDICTED: uncharacterized protein LOC100815277 [Glycine max]	356547962	XP_003542373.1	1989
comp25955_c0	504	297746266	CBI16322.3	605	8.58665e-73	unnamed protein product [Vitis vinifera]	255586869	XP_002534044.1	604	3.06401e-72	Auxin response factor, putative [Ricinus communis] >gi|223525942|gb|EEF28340.1| Auxin response factor, putative [Ricinus communis]	225435334	XP_002282437.1	606	1.13274e-71	PREDICTED: auxin response factor 18-like [Vitis vinifera]	296086012	CBI31453.3	596	3.65604e-71	unnamed protein product [Vitis vinifera]	224113039	XP_002316370.1	598	8.19489e-71	predicted protein [Populus trichocarpa] >gi|222865410|gb|EEF02541.1| predicted protein [Populus trichocarpa]	224097892	XP_002311089.1	598	9.89704e-71	predicted protein [Populus trichocarpa] >gi|222850909|gb|EEE88456.1| predicted protein [Populus trichocarpa]	225449038	XP_002273590.1	596	2.50542e-70	PREDICTED: auxin response factor 18 [Vitis vinifera]	255578143	XP_002529941.1	595	4.31246e-70	Auxin response factor, putative [Ricinus communis] >gi|223530571|gb|EEF32449.1| Auxin response factor, putative [Ricinus communis]	341657336	ADN92995.2	567	2.98072e-68	auxin response factor ARF16 [Ipomoea nil]	218198775	EEC81202.1	570
comp25955_c1	1017	225449038	XP_002273590.1	1077	1.01074e-138	PREDICTED: auxin response factor 18 [Vitis vinifera]	225435334	XP_002282437.1	1066	8.23473e-137	PREDICTED: auxin response factor 18-like [Vitis vinifera]	147834267	CAN63853.1	1062	1.30746e-136	hypothetical protein VITISV_024151 [Vitis vinifera]	341657336	ADN92995.2	1026	2.60928e-134	auxin response factor ARF16 [Ipomoea nil]	255578143	XP_002529941.1	1025	1.12931e-130	Auxin response factor, putative [Ricinus communis] >gi|223530571|gb|EEF32449.1| Auxin response factor, putative [Ricinus communis]	4938484	CAB43843.1	1018	2.64227e-130	transcription factor-like protein [Arabidopsis thaliana] >gi|7269908|emb|CAB81001.1| transcription factor-like protein [Arabidopsis thaliana]	18417527	NP_567841.1	1019	2.81738e-130	auxin response factor 16 [Arabidopsis thaliana] >gi|46576629|sp|Q93YR9.1|ARFP_ARATH RecName: Full=Auxin response factor 16 >gi|16604695|gb|AAL24140.1| putative transcription factor [Arabidopsis thaliana] >gi|20259589|gb|AAM14137.1| putative transcription factor [Arabidopsis thaliana] >gi|332660318|gb|AEE85718.1| auxin response factor 16 [Arabidopsis thaliana]	337273025	AEI70250.1	1018	8.23778e-130	auxin response factor 10 [Solanum lycopersicum]	297798970	XP_002867369.1	1014	1.50999e-129	hypothetical protein ARALYDRAFT_913475 [Arabidopsis lyrata subsp. lyrata] >gi|297313205|gb|EFH43628.1| hypothetical protein ARALYDRAFT_913475 [Arabidopsis lyrata subsp. lyrata]	356545983	XP_003541412.1	1012
comp27156_c0	242	295829034	ADG38186.1	415	1.92826e-50	AT2G28350-like protein [Capsella grandiflora]	295829038	ADG38188.1	414	2.09732e-50	AT2G28350-like protein [Neslia paniculata]	345289915	AEN81449.1	415	2.33186e-50	AT2G28350-like protein, partial [Capsella rubella] >gi|345289917|gb|AEN81450.1| AT2G28350-like protein, partial [Capsella rubella] >gi|345289919|gb|AEN81451.1| AT2G28350-like protein, partial [Capsella rubella] >gi|345289921|gb|AEN81452.1| AT2G28350-like protein, partial [Capsella rubella] >gi|345289923|gb|AEN81453.1| AT2G28350-like protein, partial [Capsella rubella] >gi|345289925|gb|AEN81454.1|…	295829030	ADG38184.1	414	2.422e-50	AT2G28350-like protein [Capsella grandiflora]	295829026	ADG38182.1	413	2.58518e-50	AT2G28350-like protein [Capsella grandiflora] >gi|295829028|gb|ADG38183.1| AT2G28350-like protein [Capsella grandiflora] >gi|295829032|gb|ADG38185.1| AT2G28350-like protein [Capsella grandiflora]	295829036	ADG38187.1	413	2.91343e-50	AT2G28350-like protein [Capsella grandiflora]	356550188	XP_003543470.1	429	2.02322e-48	PREDICTED: auxin response factor 18-like [Glycine max]	356542623	XP_003539766.1	429	2.26271e-48	PREDICTED: auxin response factor 18-like [Glycine max]	297798970	XP_002867369.1	427	4.53948e-48	hypothetical protein ARALYDRAFT_913475 [Arabidopsis lyrata subsp. lyrata] >gi|297313205|gb|EFH43628.1| hypothetical protein ARALYDRAFT_913475 [Arabidopsis lyrata subsp. lyrata]	297610668	NP_001064872.2	416
comp27156_c1	493	337273025	AEI70250.1	456	1.346e-50	auxin response factor 10 [Solanum lycopersicum]	350537209	NP_001234796.1	455	1.5146e-50	auxin response factor 10 [Solanum lycopersicum] >gi|300676100|gb|ADK26472.1| auxin response factor 10 [Solanum lycopersicum]	341657336	ADN92995.2	438	3.55159e-49	auxin response factor ARF16 [Ipomoea nil]	225435334	XP_002282437.1	436	8.09061e-48	PREDICTED: auxin response factor 18-like [Vitis vinifera]	350540040	NP_001234880.1	423	3.73717e-46	auxin response factor 16 [Solanum lycopersicum] >gi|300253178|gb|ADJ96591.1| auxin response factor 16 [Solanum lycopersicum]	134103847	ABO60876.1	417	2.17358e-45	auxin response factor 3 [Gossypium hirsutum]	206572097	ACI13681.1	405	1.31329e-43	putative auxin response factor ARF16 [Malus x domestica]	147834267	CAN63853.1	401	3.86745e-43	hypothetical protein VITISV_024151 [Vitis vinifera]	225449038	XP_002273590.1	401	3.97449e-43	PREDICTED: auxin response factor 18 [Vitis vinifera]	357443233	XP_003591894.1	395
comp28806_c0	696	296086012	CBI31453.3	558	1.29993e-64	unnamed protein product [Vitis vinifera]	225449038	XP_002273590.1	558	7.81444e-64	PREDICTED: auxin response factor 18 [Vitis vinifera]	224113039	XP_002316370.1	553	2.87662e-63	predicted protein [Populus trichocarpa] >gi|222865410|gb|EEF02541.1| predicted protein [Populus trichocarpa]	255556996	XP_002519531.1	537	8.69844e-61	Auxin response factor, putative [Ricinus communis] >gi|223541394|gb|EEF42945.1| Auxin response factor, putative [Ricinus communis]	224097892	XP_002311089.1	522	6.85849e-59	predicted protein [Populus trichocarpa] >gi|222850909|gb|EEE88456.1| predicted protein [Populus trichocarpa]	224069455	XP_002326354.1	507	1.19904e-56	predicted protein [Populus trichocarpa] >gi|222833547|gb|EEE72024.1| predicted protein [Populus trichocarpa]	206572097	ACI13681.1	498	2.49071e-55	putative auxin response factor ARF16 [Malus x domestica]	225439992	XP_002281486.1	491	2.18702e-54	PREDICTED: auxin response factor 18-like [Vitis vinifera]	147834267	CAN63853.1	490	2.67567e-54	hypothetical protein VITISV_024151 [Vitis vinifera]	225435334	XP_002282437.1	486
comp34649_c0	2531	24785191	BAC23059.1	1883	0	hypothetical protein [Nicotiana tabacum]	310697414	ADP06662.1	1101	5.63708e-170	auxin response factor 13-1 [Solanum lycopersicum]	353703790	NP_001238801.1	1100	6.54715e-170	auxin response factor 13 [Solanum lycopersicum] >gi|310697412|gb|ADP06661.1| auxin response factor 13 [Solanum lycopersicum]	350539990	NP_001234602.1	765	9.13153e-90	auxin response factor 12 [Solanum lycopersicum] >gi|310697410|gb|ADP06660.1| auxin response factor 12 [Solanum lycopersicum]	297742361	CBI34510.3	787	1.20269e-89	unnamed protein product [Vitis vinifera]	359473930	XP_002265162.2	784	3.35033e-89	PREDICTED: auxin response factor 9-like [Vitis vinifera]	224072228	XP_002303662.1	767	6.11277e-88	predicted protein [Populus trichocarpa] >gi|222841094|gb|EEE78641.1| predicted protein [Populus trichocarpa]	297745485	CBI40565.3	767	1.34868e-87	unnamed protein product [Vitis vinifera]	359489584	XP_002264072.2	768	2.95236e-86	PREDICTED: auxin response factor 18-like [Vitis vinifera]	255555629	XP_002518850.1	759
comp35069_c0	2406	337273025	AEI70250.1	2838	0	auxin response factor 10 [Solanum lycopersicum]	350537209	NP_001234796.1	2826	0	auxin response factor 10 [Solanum lycopersicum] >gi|300676100|gb|ADK26472.1| auxin response factor 10 [Solanum lycopersicum]	350540040	NP_001234880.1	2447	0	auxin response factor 16 [Solanum lycopersicum] >gi|300253178|gb|ADJ96591.1| auxin response factor 16 [Solanum lycopersicum]	225435334	XP_002282437.1	2445	0	PREDICTED: auxin response factor 18-like [Vitis vinifera]	255578143	XP_002529941.1	2258	0	Auxin response factor, putative [Ricinus communis] >gi|223530571|gb|EEF32449.1| Auxin response factor, putative [Ricinus communis]	224132500	XP_002328300.1	2177	0	predicted protein [Populus trichocarpa] >gi|222837815|gb|EEE76180.1| predicted protein [Populus trichocarpa]	225449038	XP_002273590.1	2145	0	PREDICTED: auxin response factor 18 [Vitis vinifera]	255556996	XP_002519531.1	2144	0	Auxin response factor, putative [Ricinus communis] >gi|223541394|gb|EEF42945.1| Auxin response factor, putative [Ricinus communis]	224097892	XP_002311089.1	2136	0	predicted protein [Populus trichocarpa] >gi|222850909|gb|EEE88456.1| predicted protein [Populus trichocarpa]	224113039	XP_002316370.1	2125
comp38146_c0	1450	350536075	NP_001234740.1	1468	0	auxin response factor 19 [Solanum lycopersicum] >gi|298570957|gb|ADI87602.1| auxin response factor 19 [Solanum lycopersicum] >gi|307091363|gb|ADN28050.1| auxin response factor 19 [Solanum lycopersicum]	297736017	CBI24055.3	1153	5.73839e-144	unnamed protein product [Vitis vinifera]	359484941	XP_002266603.2	1157	1.16729e-143	PREDICTED: auxin response factor 5-like [Vitis vinifera]	147857971	CAN80371.1	1138	3.93278e-141	hypothetical protein VITISV_014723 [Vitis vinifera]	350540000	NP_001234605.1	1082	5.49347e-133	auxin response factor 19-1 [Solanum lycopersicum] >gi|310697416|gb|ADP06663.1| auxin response factor 19-1 [Solanum lycopersicum]	224118764	XP_002331440.1	1043	4.03556e-127	predicted protein [Populus trichocarpa] >gi|222873654|gb|EEF10785.1| predicted protein [Populus trichocarpa]	73697836	AAZ81522.1	996	2.00429e-120	auxin response factor 2 [Gossypium arboreum]	255557566	XP_002519813.1	959	6.38326e-115	Auxin response factor, putative [Ricinus communis] >gi|223541052|gb|EEF42609.1| Auxin response factor, putative [Ricinus communis]	47496694	BAD19062.1	924	5.50208e-110	auxin response factor 2 [Cucumis sativus]	356496641	XP_003517174.1	915
comp38146_c1	366	350536075	NP_001234740.1	297	7.68773e-29	auxin response factor 19 [Solanum lycopersicum] >gi|298570957|gb|ADI87602.1| auxin response factor 19 [Solanum lycopersicum] >gi|307091363|gb|ADN28050.1| auxin response factor 19 [Solanum lycopersicum]	147857971	CAN80371.1	208	5.01101e-17	hypothetical protein VITISV_014723 [Vitis vinifera]	359484941	XP_002266603.2	207	6.6043e-17	PREDICTED: auxin response factor 5-like [Vitis vinifera]	255557566	XP_002519813.1	201	4.76026e-16	Auxin response factor, putative [Ricinus communis] >gi|223541052|gb|EEF42609.1| Auxin response factor, putative [Ricinus communis]	224118764	XP_002331440.1	172	2.6411e-12	predicted protein [Populus trichocarpa] >gi|222873654|gb|EEF10785.1| predicted protein [Populus trichocarpa]	73697836	AAZ81522.1	164	3.08644e-11	auxin response factor 2 [Gossypium arboreum]	356520887	XP_003529091.1	162	5.95158e-11	PREDICTED: auxin response factor 25-like [Glycine max]	47496694	BAD19062.1	158	1.92193e-10	auxin response factor 2 [Cucumis sativus]	350540000	NP_001234605.1	152	1.15597e-09	auxin response factor 19-1 [Solanum lycopersicum] >gi|310697416|gb|ADP06663.1| auxin response factor 19-1 [Solanum lycopersicum]	356496641	XP_003517174.1	148
comp38411_c0	2234	357445193	XP_003592874.1	841	1.44749e-98	Auxin response factor [Medicago truncatula] >gi|355481922|gb|AES63125.1| Auxin response factor [Medicago truncatula]	255573832	XP_002527835.1	836	7.91622e-98	Auxin response factor, putative [Ricinus communis] >gi|223532759|gb|EEF34538.1| Auxin response factor, putative [Ricinus communis]	297742361	CBI34510.3	837	9.5867e-98	unnamed protein product [Vitis vinifera]	224119856	XP_002331079.1	835	1.09758e-97	predicted protein [Populus trichocarpa] >gi|222872807|gb|EEF09938.1| predicted protein [Populus trichocarpa]	359473930	XP_002265162.2	836	1.32498e-97	PREDICTED: auxin response factor 9-like [Vitis vinifera]	225465265	XP_002268348.1	835	1.34909e-97	PREDICTED: auxin response factor 1 [Vitis vinifera] >gi|297739458|emb|CBI29640.3| unnamed protein product [Vitis vinifera]	356543365	XP_003540131.1	834	1.65986e-97	PREDICTED: auxin response factor 1-like [Glycine max]	356560035	XP_003548301.1	833	2.22222e-97	PREDICTED: auxin response factor 1-like [Glycine max]	356520147	XP_003528726.1	832	3.47228e-97	PREDICTED: auxin response factor 1-like [Glycine max]	224129786	XP_002328802.1	828
comp40082_c0	2885	350540016	NP_001234871.1	3060	0	auxin response factor 1 [Solanum lycopersicum] >gi|299118178|gb|ADJ10892.1| auxin response factor 1 [Solanum lycopersicum]	225465265	XP_002268348.1	2527	0	PREDICTED: auxin response factor 1 [Vitis vinifera] >gi|297739458|emb|CBI29640.3| unnamed protein product [Vitis vinifera]	357445193	XP_003592874.1	2444	0	Auxin response factor [Medicago truncatula] >gi|355481922|gb|AES63125.1| Auxin response factor [Medicago truncatula]	140053546	ABO80473.1	2423	0	AUX/IAA protein; Transcriptional factor B3; Auxin response factor [Medicago truncatula]	356543365	XP_003540131.1	2413	0	PREDICTED: auxin response factor 1-like [Glycine max]	255573832	XP_002527835.1	2391	0	Auxin response factor, putative [Ricinus communis] >gi|223532759|gb|EEF34538.1| Auxin response factor, putative [Ricinus communis]	224129786	XP_002328802.1	2376	0	predicted protein [Populus trichocarpa] >gi|222839100|gb|EEE77451.1| predicted protein [Populus trichocarpa]	356560035	XP_003548301.1	2375	0	PREDICTED: auxin response factor 1-like [Glycine max]	224119856	XP_002331079.1	2375	0	predicted protein [Populus trichocarpa] >gi|222872807|gb|EEF09938.1| predicted protein [Populus trichocarpa]	269986107	ACX68650.3	2371
comp41091_c0	2921	350539809	NP_001234534.1	1297	0	auxin response factor 9 [Solanum lycopersicum] >gi|296245060|gb|ADH03013.1| auxin response factor 9 [Solanum lycopersicum]	297742361	CBI34510.3	1262	0	unnamed protein product [Vitis vinifera]	359473930	XP_002265162.2	1259	0	PREDICTED: auxin response factor 9-like [Vitis vinifera]	255555629	XP_002518850.1	1233	0	hypothetical protein RCOM_1311830 [Ricinus communis] >gi|223541837|gb|EEF43383.1| hypothetical protein RCOM_1311830 [Ricinus communis]	224072228	XP_002303662.1	1234	0	predicted protein [Populus trichocarpa] >gi|222841094|gb|EEE78641.1| predicted protein [Populus trichocarpa]	359489584	XP_002264072.2	1196	0	PREDICTED: auxin response factor 18-like [Vitis vinifera]	356496084	XP_003516900.1	1175	0	PREDICTED: auxin response factor 9-like [Glycine max]	356504356	XP_003520962.1	1146	0	PREDICTED: auxin response factor 9-like [Glycine max]	302398561	ADL36575.1	1196	0	ARF domain class transcription factor [Malus x domestica]	297803732	XP_002869750.1	1129
comp42071_c0	3663	255556996	XP_002519531.1	2698	0	Auxin response factor, putative [Ricinus communis] >gi|223541394|gb|EEF42945.1| Auxin response factor, putative [Ricinus communis]	206572097	ACI13681.1	2693	0	putative auxin response factor ARF16 [Malus x domestica]	225439992	XP_002281486.1	2593	0	PREDICTED: auxin response factor 18-like [Vitis vinifera]	356537563	XP_003537296.1	2588	0	PREDICTED: auxin response factor 18-like [Glycine max]	224069455	XP_002326354.1	2482	0	predicted protein [Populus trichocarpa] >gi|222833547|gb|EEE72024.1| predicted protein [Populus trichocarpa]	225435334	XP_002282437.1	2391	0	PREDICTED: auxin response factor 18-like [Vitis vinifera]	224140191	XP_002323468.1	2349	0	predicted protein [Populus trichocarpa] >gi|222868098|gb|EEF05229.1| predicted protein [Populus trichocarpa]	225449038	XP_002273590.1	2340	0	PREDICTED: auxin response factor 18 [Vitis vinifera]	224113039	XP_002316370.1	2336	0	predicted protein [Populus trichocarpa] >gi|222865410|gb|EEF02541.1| predicted protein [Populus trichocarpa]	356570756	XP_003553551.1	2326
comp42359_c0	3109	224114483	XP_002316773.1	2639	0	predicted protein [Populus trichocarpa] >gi|222859838|gb|EEE97385.1| predicted protein [Populus trichocarpa]	224056403	XP_002298839.1	2546	0	predicted protein [Populus trichocarpa] >gi|222846097|gb|EEE83644.1| predicted protein [Populus trichocarpa]	356501413	XP_003519519.1	2477	0	PREDICTED: auxin response factor 6-like [Glycine max]	356554039	XP_003545357.1	2463	0	PREDICTED: auxin response factor 6-like [Glycine max]	255584509	XP_002532983.1	2130	0	Auxin response factor, putative [Ricinus communis] >gi|223527247|gb|EEF29407.1| Auxin response factor, putative [Ricinus communis]	297740768	CBI30950.3	2106	0	unnamed protein product [Vitis vinifera]	225443952	XP_002279808.1	2118	0	PREDICTED: auxin response factor 6-like [Vitis vinifera]	359485334	XP_002282830.2	2094	0	PREDICTED: auxin response factor 6-like [Vitis vinifera]	302143499	CBI22060.3	2083	0	unnamed protein product [Vitis vinifera]	302398563	ADL36576.1	2079
comp42359_c1	521	297740767	CBI30949.3	298	2.8432e-31	unnamed protein product [Vitis vinifera]	302398563	ADL36576.1	306	1.76315e-29	ARF domain class transcription factor [Malus x domestica]	225443952	XP_002279808.1	301	8.96186e-29	PREDICTED: auxin response factor 6-like [Vitis vinifera]	224103213	XP_002334077.1	281	1.24355e-28	predicted protein [Populus trichocarpa] >gi|222869513|gb|EEF06644.1| predicted protein [Populus trichocarpa]	47496696	BAD19063.1	298	2.16304e-28	auxin response factor 3 [Cucumis sativus]	47496698	BAD19064.1	292	1.30562e-27	auxin response factor 4 [Cucumis sativus]	301793213	CBA11997.1	292	1.34658e-27	putative auxin response factor 6, partial [Cabomba aquatica]	356555494	XP_003546066.1	288	5.20183e-27	PREDICTED: auxin response factor 6-like [Glycine max]	357447187	XP_003593869.1	287	6.85778e-27	Auxin response factor [Medicago truncatula] >gi|355482917|gb|AES64120.1| Auxin response factor [Medicago truncatula]	224056403	XP_002298839.1	286
comp42388_c0	4061	407971008	NP_001233765.1	2773	0	auxin response factor 2 [Solanum lycopersicum] >gi|85069279|gb|ABC69711.1| auxin response factor 2 [Solanum lycopersicum]	225456475	XP_002284543.1	2115	0	PREDICTED: auxin response factor 2 [Vitis vinifera] >gi|297734502|emb|CBI15749.3| unnamed protein product [Vitis vinifera]	147791931	CAN67897.1	2049	0	hypothetical protein VITISV_040395 [Vitis vinifera]	359386136	AEV43357.1	2001	0	auxin-response factor [Citrus sinensis]	255540071	XP_002511100.1	1964	0	Auxin response factor, putative [Ricinus communis] >gi|223550215|gb|EEF51702.1| Auxin response factor, putative [Ricinus communis]	224122162	XP_002318767.1	1927	0	predicted protein [Populus trichocarpa] >gi|222859440|gb|EEE96987.1| predicted protein [Populus trichocarpa]	224136320	XP_002322300.1	1902	0	predicted protein [Populus trichocarpa] >gi|222869296|gb|EEF06427.1| predicted protein [Populus trichocarpa]	307136001	ADN33857.1	1891	0	auxin response factor-like protein [Cucumis melo subsp. melo]	30027167	AAP06759.1	1869	0	auxin response factor-like protein [Mangifera indica]	357520595	XP_003630586.1	1813
comp42867_c0	3339	225321408	AK319275.1	1586	0	Solanum lycopersicum cDNA, clone: LEFL1034DF02, HTC in leaf	--	--	--	--	Q9ZTX9	1696	0	Auxin response factor 4 OS=Arabidopsis thaliana GN=ARF4 PE=1 SV=1	PF06507//PF00301//PF02309//PF02362	Auxin response factor//Rubredoxin//AUX/IAA family//B3 DNA binding domain	GO:0032502//GO:0006355//GO:0009734//GO:0009725	developmental process//regulation of transcription, DNA-dependent//auxin mediated signaling pathway//response to hormone stimulus	GO:0003677//GO:0005506//GO:0046983	DNA binding//iron ion binding//protein dimerization activity	GO:0005634	nucleus	--	--
comp43225_c0	4319	350539999	NM_001247676.1	2013	0	Solanum lycopersicum auxin response factor 19-1 (ARF19-1), mRNA >gi|310697415|gb|HM565130.1| Solanum lycopersicum auxin response factor 19-1 (ARF19-1) mRNA, complete cds	--	--	--	--	Q0D9R7	1765	0	Auxin response factor 19 OS=Oryza sativa subsp. japonica GN=ARF19 PE=2 SV=2	PF09004//PF06507//PF02309//PF02362	Domain of unknown function (DUF1891)//Auxin response factor//AUX/IAA family//B3 DNA binding domain	GO:0006355//GO:0009734//GO:0055114//GO:0009725	regulation of transcription, DNA-dependent//auxin mediated signaling pathway//oxidation-reduction process//response to hormone stimulus	GO:0003677//GO:0008168//GO:0046983//GO:0016706	DNA binding//methyltransferase activity//protein dimerization activity//oxidoreductase activity, acting on paired donors, with incorporation or reduction of molecular oxygen, 2-oxoglutarate as one donor, and incorporation of one atom each of oxygen into both donors	GO:0005634	nucleus	KOG1721	FOG: Zn-finger
[truncated: 25 more columns]
